# Supplementary material for: Real-Time Paddle Stroke Classification and Wireless Monitoring in Open Water Using Wearable Inertial Nodes
Source: Sensors (Basel). 2025 Aug 26;25(17):5307. doi: 10.3390/s25175307 (PMC12431577; doi:10.3390/s25175307)
Supplement: Supplementary file 1 [file sensors-25-05307-s001.zip]

Archive with 1 entries (1 files):
- sensors-3790638-supplementary.mp4
